# Supplementary material for: An Investigation into the Prevalence of Methamphetamine Related Enquiries to Local Government Environmental Health Officers
Source: Int J Environ Res Public Health. 2024 Apr 8;21(4):455. doi: 10.3390/ijerph21040455 (PMC11050614; doi:10.3390/ijerph21040455)
Supplement: Supplementary file 1 [file ijerph-21-00455-s001.zip]

Archive with 3 entries (2 files):
- EHO paper Supp/
- EHO paper Supp/Data S1 EHO survey.pdf
- EHO paper Supp/Data S2 EHO interview.pdf
